# Supplementary material for: Genome-Wide Association Study Candidate Genes on Mammary System-Related Teat-Shape Conformation Traits in Chinese Holstein Cattle
Source: Genes (Basel). 2021 Dec 19;12(12):2020. doi: 10.3390/genes12122020 (PMC8701322; doi:10.3390/genes12122020)
Supplement: Supplementary file 1 [file genes-12-02020-s001.zip]

Archive with 1 entries (1 files):
- genes-1431419-suppl.pdf
